# Supplementary material for: Using Graphene-Based Materials for Stiff and Strong Poly(ethylene glycol) Hydrogels
Source: Int J Mol Sci. 2022 Feb 19;23(4):2312. doi: 10.3390/ijms23042312 (PMC8880715; doi:10.3390/ijms23042312)
Supplement: Supplementary file 1 [file ijms-23-02312-s001.zip]

Archive with 1 entries (1 files):
- ijms-1583537-supplementary.pdf
